# Supplementary material for: Identification and Characterization of Erwinia Phage IT22: A New Bacteriophage-Based Biocontrol against Erwinia amylovora
Source: Viruses. 2022 Nov 5;14(11):2455. doi: 10.3390/v14112455 (PMC9698647; doi:10.3390/v14112455)
Supplement: Supplementary file 1 [file viruses-14-02455-s001.zip]

Archive with 1 entries (1 files):
- viruses-1995434-supplementary.pdf
